# Supplementary material for: Continuous Real-Time Motility Analysis of Acanthamoeba Reveals Sustained Movement in Absence of Nutrients
Source: Pathogens. 2021 Aug 6;10(8):995. doi: 10.3390/pathogens10080995 (PMC8398851; doi:10.3390/pathogens10080995)
Supplement: Supplementary file 1 [file pathogens-10-00995-s001.zip]

Archive with 2 entries (2 files):
- Supplementary Figures/Figure S1 07302020 arc.avi
- Supplementary Figures/Figure S2 07302021 arc.avi
